# Supplementary material for: Tangeretin Suppresses LUAD via SSTR4 Downregulation: Integrated Bioinformatics and Functional Validation
Source: Int J Mol Sci. 2026 Jan 21;27(2):1074. doi: 10.3390/ijms27021074 (PMC12842074; doi:10.3390/ijms27021074)
Supplement: Supplementary file 1 [file ijms-27-01074-s001.zip]

Archive with 1 entries (1 files):
- ijms-4091390-supplementary.pdf
